# Supplementary material for: The Repurposed Drugs Suramin and Quinacrine Cooperatively Inhibit SARS-CoV-2 3CLpro In Vitro
Source: Viruses. 2021 May 10;13(5):873. doi: 10.3390/v13050873 (PMC8170883; doi:10.3390/v13050873)
Supplement: Supplementary file 1 [file viruses-13-00873-s001.zip]

Archive with 1 entries (1 files):
- viruses-1190244-supplementary.pdf
